# Supplementary material for: Shear Thickening, Star-Shaped Polymer Electrolytes for Lithium-Ion Batteries
Source: Molecules. 2024 Aug 9;29(16):3782. doi: 10.3390/molecules29163782 (PMC11357618; doi:10.3390/molecules29163782)
Supplement: Supplementary file 1 [file molecules-29-03782-s001.zip]

Archive with 6 entries (6 files):
- Supplementary Materials.pdf
- Video S1.mp4
- Video S2.mp4
- Video S3.mp4
- Video S4.mp4
- Video S5.mp4
